# Supplementary material for: Red-Wine Gene Networks Linked to Exceptional Longevity in Humans
Source: Biomolecules. 2025 Oct 4;15(10):1414. doi: 10.3390/biom15101414 (PMC12562682; doi:10.3390/biom15101414)
Supplement: Supplementary file 1 [file biomolecules-15-01414-s001.zip]

Archive with 1 entries (1 files):
- biomolecules-3815264-supplementary.pdf
